# Supplementary material for: Pigmentation level of human iPSC-derived RPE does not indicate a specific gene expression profile
Source: eLife. 2024 May 9;12:RP92510. doi: 10.7554/eLife.92510 (PMC11081631; doi:10.7554/eLife.92510)
Supplement: Figure 1—source data 1. [file elife-92510-fig1-data1.xlsx]

## Sheet: Sheet1
iPS253-RPE	6W	192 cells (2plates)	x3 cultures
iPS201-RPE	6W	192 cells (2plates)	x3 cultures
Lonza-RPE	6W	192 cells (2plates)	x3 cultures
iPS253-RPE	12W	192 cells (2plates)	x3 cultures
iPS201-RPE	12W	192 cells (2plates)	x3 cultures
Lonza-RPE	12W	192 cells (2plates)	x3 cultures
iPS253		192 cells (2plates)	x1
iPS201		192 cells (2plates)	x1
Fibroblast		192 cells (2plates)	x1
