# Supplementary material for: Pigmentation level of human iPSC-derived RPE does not indicate a specific gene expression profile
Source: eLife. 2024 May 9;12:RP92510. doi: 10.7554/eLife.92510 (PMC11081631; doi:10.7554/eLife.92510)
Supplement: Figure 3—source code 1. [file elife-92510-fig3-code1.zip]

Archive with 1 entries (1 files):
- eLife-VOR-RA-2023-92510/Figure3source code1.txt
