# Supplementary material for: Pigmentation level of human iPSC-derived RPE does not indicate a specific gene expression profile
Source: eLife. 2024 May 9;12:RP92510. doi: 10.7554/eLife.92510 (PMC11081631; doi:10.7554/eLife.92510)
Supplement: Figure 3—source code 1. [file elife-92510-fig3-code1.zip › eLife-VOR-RA-2023-92510/Figure3source code1.txt]

library(ggplot2)
library(stringr)
library(Seurat)
library(scales)
library(dplyr)
library(gridExtra)
library(ggpubr)

setwd("/Users/Documents/wd")
library(tidyverse)

data<-read.csv("rawcount.csv",row.names=1)
exp1<-data[,1:192]
exp1<-t(exp1)
exp1.tib<-as_tibble(exp1)

rgb<-read_csv("EXP01_iPS253-RPE-week6_RGBvalue_Zmean.csv")
b<-select(rgb,mean_delta_B)
exp1.rgb<-bind_cols(exp1.tib,b)

exp1.color<-rename(exp1.rgb,"color"=mean_delta_B)
ggplot(data=exp1.color)+aes(x=color,y=GAPDH, color=color)+geom_point()+scale_color_gradient(low = "white", high = "black")
ggplot(data=exp1.color)+aes(x="GAPDH",y=GAPDH,color=color)+geom_point()+scale_color_gradient(low = "white", high = "black")+geom_jitter()

exp1.s<-filter(exp1.color,GAPDH>40,GAPDH<140)
write_csv(exp1.s,"exp1_select.csv")

install.packages("corrr")
library(corrr)

#color_corr<-focus(correlate(exp1.s),color)   ###too large###

exp1.s_A<-select(exp1.s,starts_with("a"),color)
cor_A<-focus(correlate(exp1.s_A),color)
write_csv(cor_A,"cor_A.csv")

focus(correlate(select(exp1.s,starts_with("w"),starts_with("x"),starts_with("y"),starts_with("z"),color)),color) %>% write_csv("cor_WXYZ.csv")

a<-read_csv("cor_A.csv")
b<-read_csv("cor_B.csv")
ab<-bind_rows(a,b)
write_csv(ab,"cor_AB.csv")
wxyz<-read.csv("cor_WXYZ.csv")
ab<-bind_rows(a,b,c,def,ghijk,lmnop,qrstuv,wxyz)
write_csv(ab,"cor_ALL.csv")

cor_color<-arrange(ab, color)
write_csv(cor_color,"exp1_corr.csv")

ggplot(data=exp1_select)+aes(x="ENAH",y=ENAH, color=color)+geom_point()+scale_color_gradient(low = "gray", high = "black")+ylim(0,400)+dev.new(width=0.1, height=5)+theme(axis.title.x = element_blank(), axis.title.y = element_blank())+guides(colour=FALSE)
ggplot(data=exp1_select)+aes(x=color,y=COLGALT2, color=color)+geom_point()+scale_color_gradient(low = "gray", high = "black")
